# Supplementary material for: Transcriptomic Analysis of Skin Tissue Reveals Molecular Mechanisms of Thermal Adaptation in Cold-Exposed Lambs
Source: Animals (Basel). 2025 May 13;15(10):1405. doi: 10.3390/ani15101405 (PMC12108302; doi:10.3390/ani15101405)
Supplement: Supplementary file 1 [file animals-15-01405-s001.zip]

Archive with 1 entries (1 files):
- animals-3606668-supplementary.pdf
